# Supplementary material for: Detection of Resting-State Functional Connectivity from High-Density Electroencephalography Data: Impact of Head Modeling Strategies
Source: Brain Sci. 2021 Jun 3;11(6):741. doi: 10.3390/brainsci11060741 (PMC8226780; doi:10.3390/brainsci11060741)
Supplement: Supplementary file 1 [file brainsci-11-00741-s001.zip]

Archive with 1 entries (1 files):
- brainsci-1187586-supplementary.pdf
